# Supplementary material for: Prevalence and prediction of Lyme disease in Hainan province
Source: PLoS Negl Trop Dis. 2021 Mar 18;15(3):e0009158. doi: 10.1371/journal.pntd.0009158 (PMC8009380; doi:10.1371/journal.pntd.0009158)
Supplement: S1 Data — (XLS) [file pntd.0009158.s007.xls]

## Sheet: Sheet1
ID	X	Y	species
1	108.8	18.7017	Mus
2	109.84	19.0383	Rattus pyctoris
3	109.74	19.2196	Rattus tanezumi flavipectus
4	109.548	19.4077	Niviventer fulvescens
5	109.548	19.4077	Niviventer confucianus
6	109.548	19.4077	Rattus losea exiguus
7	109.548	19.4077	Mus caroli caroli
8	109.567	19.5167	Rattus sikkimensis
9	109.567	19.5167	Rattus losea exiguus
10	109.567	19.5167	Niviventer fulvescens
11	109.567	19.5167	Niviventer confucianus
12	109.567	19.5167	Rattus losea exiguus
13	109.567	19.5167	Mus caroli caroli
14	109.579	19.5226	Rattus losea exiguus
15	109.579	19.5226	Niviventer confucianus lotipes
16	109.579	19.5226	Mus bactrianus kakhyenensis
17	109.579	19.5226	Rattus sikkimensis Hinton, 1919
18	110.751	19.6208	Mus Linnaeus, 1758
19	110.751	19.6208	Rattus tanezumi flavipectus
20	109.593	19.9331	Rattus norvegicus socer
21	109.593	19.9331	Apodemus agrorius socer
22	110.65	20.0986	Rattus pyctoris
23	109.316	18.416	Rattus niviventer
24	109.73	19.27	Rattus niviventer
25	109.316	18.416	R.rattus hainanicus
26	110.464	19.9451	R.rattus hainanicus
27	110.468	19.9451	R.rattus hainanicus
28	110.47	19.9421	R.rattus hainanicus
29	110.479	19.9463	R.rattus hainanicus
30	110.486	19.9456	R.rattus hainanicus
31	109.73	19.27	R.rattus hainanicus
32	108.882	18.721	R.rattus hainanicus
33	109.993	19.7377	R.rattus hainanicus
34	109.766	19.2657	R.rattus hainanicus
35	109.316	18.416	R.coxingi
36	109.73	19.27	R.coxingi
37	108.882	18.721	R.coxingi
38	109.316	18.416	R.cremoriventer
39	108.882	18.721	R.cremoriventer
40	109.316	18.416	N.fulvescens
41	109.73	19.27	N.fulvescens
42	108.882	18.721	N.fulvescens
43	109.993	19.7377	N.fulvescens
44	109.766	19.2657	N.fulvescens
45	109.887	18.745	N.fulvescens
46	108.86	18.742	N.fulvescens
47	109.316	18.416	R.norvegicus
48	110.464	19.9451	R.norvegicus
49	110.468	19.9451	R.norvegicus
50	110.47	19.9421	R.norvegicus
51	110.479	19.9463	R.norvegicus
52	110.486	19.9456	R.norvegicus
53	109.73	19.27	R.norvegicus
54	108.882	18.721	R.norvegicus
55	109.316	18.416	R.rattoides
56	110.464	19.9451	Rattus flavipectus Milne-Edwards,1871
57	110.468	19.9451	Rattus flavipectus Milne-Edwards,1871
58	110.47	19.9421	Rattus flavipectus Milne-Edwards,1871
59	110.479	19.9463	Rattus flavipectus Milne-Edwards,1871
60	110.486	19.9456	Rattus flavipectus Milne-Edwards,1871
61	110.464	19.9451	Rattus flavipectus Milne-Edwards,1871
62	109.73	19.27	Rattus flavipectus Milne-Edwards,1871
63	108.882	18.721	Rattus flavipectus Milne-Edwards,1871
64	109.993	19.7377	Rattus flavipectus Milne-Edwards,1871
65	109.766	19.2657	Rattus flavipectus Milne-Edwards,1871
66	110.468	19.9451	Rattus confucinus lotipes
67	110.47	19.9421	Rattus confucinus lotipes
68	110.479	19.9463	Rattus confucinus lotipes
69	110.486	19.9456	Rattus confucinus lotipes
70	110.464	19.9451	Rattus confucinus lotipes
71	108.882	18.721	Rattus confucinus lotipes
72	109.993	19.7377	Rattus confucinus lotipes
73	110.468	19.9451	Mus musculus
74	110.47	19.9421	Mus musculus
75	110.479	19.9463	Mus musculus
76	110.486	19.9456	Mus musculus
77	108.882	18.721	Mus musculus
78	109.73	19.27	R.losea
79	108.882	18.721	R.losea
80	109.993	19.7377	R.losea
81	109.766	19.2657	R.losea
82	109.73	19.27	R.nitidus
83	108.86	18.742	R.nitidus
84	108.882	18.721	Niviventer eha
85	109.993	19.7377	Niviventer coninga
86	109.094	19.0789	Leopoldamys edwardsi hainanensis
87	109.951	18.7013	Leopoldamys edwardsi hainanensis
88	109.553	19.5213	N.lotipes(Allen,1926)
89	108.86	18.742	N.lotipes(Allen,1926)
90	109.83	19.03	N.lotipes(Allen,1926)
91	109.582	19.5264	N.lotipes(Allen,1926)
92	109.796	19.093	N.lotipes(Allen,1926)
93	109.517	18.775	R.tanezumi
94	109.83	19.03	N.ling
95	109.688	18.9135	N.langbianis complex
96	109.83	19.03	N.langbianis complex
97	110.33	20.0264	Mus caroli
98	109.517	18.2727	Mus caroli
99	108.909	18.7305	N.huang
100	108.882	18.721	Rattus niviventer
101	109.688	18.9135	N.ling
