# Supplementary material for: Prevalence and prediction of Lyme disease in Hainan province
Source: PLoS Negl Trop Dis. 2021 Mar 18;15(3):e0009158. doi: 10.1371/journal.pntd.0009158 (PMC8009380; doi:10.1371/journal.pntd.0009158)
Supplement: S2 Data — (XLS) [file pntd.0009158.s008.xls]

## Sheet: Hainan
tick_sp	lon	lat	lc_level	lc_l1	lc_l2	lc_l3	lc_l4	smp_methods	smp_start	smp_end	pub_t	pub_id	pub_full
Amblyomma javanense	109.734	19.1805	1	Hainan				Literature review			2010	w68	Chen, Z., Yang, X., Bu, F., Yang, X., Yang, X., Liu, J., 2010. Ticks (Acari: Ixodoidea: Argasidae, Ixodidae) of China. Exp. Appl. Acarol. 51, 393–404.
Amblyomma testudinarium	110.32	20.0184	2	Hainan	Haikou			Collecting from host			2005	c69	Liu Ming-she, Huang Ke-jun, Zhao Zhong-fu, et al. Investigating the Distribution of Ticks Among Nine Provinces in China[J]. Journal of Changzhi Medical College, 2005, 19(4): 249-250.
Amblyomma testudinarium	109.512	18.2537	2	Hainan	Sanya			Collecting from host			2005	c69	Liu Ming-she, Huang Ke-jun, Zhao Zhong-fu, et al. Investigating the Distribution of Ticks Among Nine Provinces in China[J]. Journal of Changzhi Medical College, 2005, 19(4): 249-250.
Amblyomma testudinarium	109.734	19.1805	1	Hainan				Collecting from host			2005	c69	Liu Ming-she, Huang Ke-jun, Zhao Zhong-fu, et al. Investigating the Distribution of Ticks Among Nine Provinces in China[J]. Journal of Changzhi Medical College, 2005, 19(4): 249-250.
Amblyomma varanense	109.734	19.1805	1	Hainan				Literature review			2010	w68	Chen, Z., Yang, X., Bu, F., Yang, X., Yang, X., Liu, J., 2010. Ticks (Acari: Ixodoidea: Argasidae, Ixodidae) of China. Exp. Appl. Acarol. 51, 393–404.
Amblyomma helvolum	109.734	19.1805	1	Hainan				Literature review			2010	w68	Chen, Z., Yang, X., Bu, F., Yang, X., Yang, X., Liu, J., 2010. Ticks (Acari: Ixodoidea: Argasidae, Ixodidae) of China. Exp. Appl. Acarol. 51, 393–404.
Dermacentor auratus	109.734	19.1805	1	Hainan				Literature review			2010	w68	Chen, Z., Yang, X., Bu, F., Yang, X., Yang, X., Liu, J., 2010. Ticks (Acari: Ixodoidea: Argasidae, Ixodidae) of China. Exp. Appl. Acarol. 51, 393–404.
Haemaphysalis aponommoides	109.734	19.1805	1	Hainan				Literature review			2010	w68	Chen, Z., Yang, X., Bu, F., Yang, X., Yang, X., Liu, J., 2010. Ticks (Acari: Ixodoidea: Argasidae, Ixodidae) of China. Exp. Appl. Acarol. 51, 393–404.
Haemaphysalis colasbelcouri	109.734	19.1805	1	Hainan				Dragging or flagging, Collecting from host, Literature review	2007	2009	2011	c67	Liu Lian-kun, Guo Jian-jun. Species of Poultry Ticks and Its Dominant Species in Guizhou Province[J]. Journal of Southwest China Normal University(Natural Science Edition), 2011, 36(1): 98-101.
Haemaphysalis concinna	109.512	18.2537	2	Hainan	Sanya			Collecting from host			2005	c69	Liu Ming-she, Huang Ke-jun, Zhao Zhong-fu, et al. Investigating the Distribution of Ticks Among Nine Provinces in China[J]. Journal of Changzhi Medical College, 2005, 19(4): 249-250.
Haemaphysalis concinna	109.513	18.777	4	Hainan	Wuzhishan		Tongshi town	Collecting from host			2005	c69	Liu Ming-she, Huang Ke-jun, Zhao Zhong-fu, et al. Investigating the Distribution of Ticks Among Nine Provinces in China[J]. Journal of Changzhi Medical College, 2005, 19(4): 249-250.
Haemaphysalis cornigera	109.734	19.1805	1	Hainan				Dragging or flagging, Collecting from host, Literature review	2007	2009	2011	c67	Liu Lian-kun, Guo Jian-jun. Species of Poultry Ticks and Its Dominant Species in Guizhou Province[J]. Journal of Southwest China Normal University(Natural Science Edition), 2011, 36(1): 98-101.
Haemaphysalis doenitzi	109.734	19.1805	1	Hainan				Literature review			2010	w68	Chen, Z., Yang, X., Bu, F., Yang, X., Yang, X., Liu, J., 2010. Ticks (Acari: Ixodoidea: Argasidae, Ixodidae) of China. Exp. Appl. Acarol. 51, 393–404.
Haemaphysalis erinacei	109.512	18.2537	2	Hainan	Sanya			Collecting from host			2005	c69	Liu Ming-she, Huang Ke-jun, Zhao Zhong-fu, et al. Investigating the Distribution of Ticks Among Nine Provinces in China[J]. Journal of Changzhi Medical College, 2005, 19(4): 249-250.
Haemaphysalis flava	109.734	19.1805	1	Hainan				Dragging or flagging, Collecting from host, Literature review	2007	2009	2011	c67	Liu Lian-kun, Guo Jian-jun. Species of Poultry Ticks and Its Dominant Species in Guizhou Province[J]. Journal of Southwest China Normal University(Natural Science Edition), 2011, 36(1): 98-101.
Haemaphysalis formosensis	109.734	19.1805	1	Hainan				Literature review			2010	w68	Chen, Z., Yang, X., Bu, F., Yang, X., Yang, X., Liu, J., 2010. Ticks (Acari: Ixodoidea: Argasidae, Ixodidae) of China. Exp. Appl. Acarol. 51, 393–404.
Haemaphysalis hystricis	109.734	19.1805	1	Hainan				Literature review			2010	w68	Chen, Z., Yang, X., Bu, F., Yang, X., Yang, X., Liu, J., 2010. Ticks (Acari: Ixodoidea: Argasidae, Ixodidae) of China. Exp. Appl. Acarol. 51, 393–404.
Haemaphysalis lagrangei	109.734	19.1805	1	Hainan				Literature review			2010	w68	Chen, Z., Yang, X., Bu, F., Yang, X., Yang, X., Liu, J., 2010. Ticks (Acari: Ixodoidea: Argasidae, Ixodidae) of China. Exp. Appl. Acarol. 51, 393–404.
Haemaphysalis yeni	109.734	19.1805	1	Hainan				Literature review			2010	w68	Chen, Z., Yang, X., Bu, F., Yang, X., Yang, X., Liu, J., 2010. Ticks (Acari: Ixodoidea: Argasidae, Ixodidae) of China. Exp. Appl. Acarol. 51, 393–404.
Hyalomma isaaci	109.734	19.1805	1	Hainan				Literature review			2010	w68	Chen, Z., Yang, X., Bu, F., Yang, X., Yang, X., Liu, J., 2010. Ticks (Acari: Ixodoidea: Argasidae, Ixodidae) of China. Exp. Appl. Acarol. 51, 393–404.
Ixodes granulatus	109.734	19.1805	1	Hainan				Literature review			2010	w68	Chen, Z., Yang, X., Bu, F., Yang, X., Yang, X., Liu, J., 2010. Ticks (Acari: Ixodoidea: Argasidae, Ixodidae) of China. Exp. Appl. Acarol. 51, 393–404.
Rhipicephalus haemaphysaloides	109.734	19.1805	1	Hainan				Dragging or flagging, Collecting from host, Literature review	2007	2009	2011	c67	Liu Lian-kun, Guo Jian-jun. Species of Poultry Ticks and Its Dominant Species in Guizhou Province[J]. Journal of Southwest China Normal University(Natural Science Edition), 2011, 36(1): 98-101.
Rhipicephalus microplus	110.32	20.0184	2	Hainan	Haikou			Collecting from host			2005	c69	Liu Ming-she, Huang Ke-jun, Zhao Zhong-fu, et al. Investigating the Distribution of Ticks Among Nine Provinces in China[J]. Journal of Changzhi Medical College, 2005, 19(4): 249-250.
Rhipicephalus microplus	109.513	18.777	4	Hainan	Wuzhishan		Tongshi town	Collecting from host			2005	c69	Liu Ming-she, Huang Ke-jun, Zhao Zhong-fu, et al. Investigating the Distribution of Ticks Among Nine Provinces in China[J]. Journal of Changzhi Medical College, 2005, 19(4): 249-250.
Rhipicephalus microplus	109.734	19.1805	1	Hainan				Collecting from host			2005	c69	Liu Ming-she, Huang Ke-jun, Zhao Zhong-fu, et al. Investigating the Distribution of Ticks Among Nine Provinces in China[J]. Journal of Changzhi Medical College, 2005, 19(4): 249-250.
Rhipicephalus microplus	109.734	19.1805	1	Hainan				Dragging or flagging, Collecting from host, Literature review	2007	2009	2011	c67	Liu Lian-kun, Guo Jian-jun. Species of Poultry Ticks and Its Dominant Species in Guizhou Province[J]. Journal of Southwest China Normal University(Natural Science Edition), 2011, 36(1): 98-101.
Rhipicephalus rossicus	109.693	18.6425	3	Hainan		Baoting county		Collecting from host			2005	c69	Liu Ming-she, Huang Ke-jun, Zhao Zhong-fu, et al. Investigating the Distribution of Ticks Among Nine Provinces in China[J]. Journal of Changzhi Medical College, 2005, 19(4): 249-250.
Rhipicephalus rossicus	110.46	18.8884	4	Hainan		Baoting county	Xipo village, Baocheng town	Collecting from host			2005	c69	Liu Ming-she, Huang Ke-jun, Zhao Zhong-fu, et al. Investigating the Distribution of Ticks Among Nine Provinces in China[J]. Journal of Changzhi Medical College, 2005, 19(4): 249-250.
Rhipicephalus sanguineus sensu lato	109.542	19.5169	4	Hainan	Danzhou		Nada town	Collecting from host			2005	c69	Liu Ming-she, Huang Ke-jun, Zhao Zhong-fu, et al. Investigating the Distribution of Ticks Among Nine Provinces in China[J]. Journal of Changzhi Medical College, 2005, 19(4): 249-250.
Rhipicephalus sanguineus sensu lato	110.32	20.0184	2	Hainan	Haikou			Collecting from host			2005	c69	Liu Ming-she, Huang Ke-jun, Zhao Zhong-fu, et al. Investigating the Distribution of Ticks Among Nine Provinces in China[J]. Journal of Changzhi Medical College, 2005, 19(4): 249-250.
Rhipicephalus sanguineus sensu lato	109.512	18.2537	2	Hainan	Sanya			Collecting from host			2005	c69	Liu Ming-she, Huang Ke-jun, Zhao Zhong-fu, et al. Investigating the Distribution of Ticks Among Nine Provinces in China[J]. Journal of Changzhi Medical College, 2005, 19(4): 249-250.
Rhipicephalus sanguineus sensu lato	109.513	18.777	4	Hainan	Wuzhishan		Tongshi town	Collecting from host			2005	c69	Liu Ming-she, Huang Ke-jun, Zhao Zhong-fu, et al. Investigating the Distribution of Ticks Among Nine Provinces in China[J]. Journal of Changzhi Medical College, 2005, 19(4): 249-250.
Rhipicephalus sanguineus sensu lato	109.734	19.1805	1	Hainan				Collecting from host	2015	2015	2017	c88	Qin Zhan-ke, Xu Yun, Pu Gen-qiang. Morphological identification of Ixodes persicae in Hutubi cattle farm[J]. Animal and Veterinary Sciences, 2017, (10): 11-12.
Rhipicephalus turanicus	109.542	19.5169	4	Hainan	Danzhou		Nada town	Collecting from host			2005	c69	Liu Ming-she, Huang Ke-jun, Zhao Zhong-fu, et al. Investigating the Distribution of Ticks Among Nine Provinces in China[J]. Journal of Changzhi Medical College, 2005, 19(4): 249-250.
Rhipicephalus turanicus	109.512	18.2537	2	Hainan	Sanya			Collecting from host			2005	c69	Liu Ming-she, Huang Ke-jun, Zhao Zhong-fu, et al. Investigating the Distribution of Ticks Among Nine Provinces in China[J]. Journal of Changzhi Medical College, 2005, 19(4): 249-250.
Rhipicephalus turanicus	109.693	18.6425	3	Hainan		Baoting county		Collecting from host			2005	c69	Liu Ming-she, Huang Ke-jun, Zhao Zhong-fu, et al. Investigating the Distribution of Ticks Among Nine Provinces in China[J]. Journal of Changzhi Medical College, 2005, 19(4): 249-250.
