# Supplementary material for: Prevalence and prediction of Lyme disease in Hainan province
Source: PLoS Negl Trop Dis. 2021 Mar 18;15(3):e0009158. doi: 10.1371/journal.pntd.0009158 (PMC8009380; doi:10.1371/journal.pntd.0009158)
Supplement: S3 Data — (XLS) [file pntd.0009158.s009.xls]

## Sheet: S7
Hot spot analysis of Muridae
SOURCE_ID	ID	GIZSCORE	GIPVALUE
0	1	1.7207	0.0853058
1	2	1.40531	0.15993
2	3		0.0188225
3	4		0.0188225
4	5		4.87901e-05
5	6		4.87901e-05
6	7		4.87901e-05
7	8		4.87901e-05
8	9		4.87901e-05
9	10		4.87901e-05
10	11		4.87901e-05
11	12		4.87901e-05
12	13		4.87901e-05
13	14		4.87901e-05
14	15		4.87901e-05
15	16		4.87901e-05
16	17		4.87901e-05
17	18		4.87901e-05
18	19		0.122425
19	20		0.122425
20	21		0.14758
21	22		0.14758
22	23	1.02019	0.307638
23	24		0.592498
24	25		0.0188225
25	26		0.592498
26	27	1.02019	0.307638
27	28	1.02019	0.307638
28	29	1.02019	0.307638
29	30	1.02019	0.307638
30	31	1.02019	0.307638
31	32		0.0188225
32	33	1.7207	0.0853058
33	34	1.05243	0.292603
34	35		0.0188225
35	36		0.592498
36	37		0.0188225
37	38	1.7207	0.0853058
38	39		0.592498
39	40	1.7207	0.0853058
40	41		0.592498
41	42		0.0188225
42	43	1.7207	0.0853058
43	44	1.05243	0.292603
44	45		0.0188225
45	46	3.25219	0.00114519
46	47	1.7207	0.0853058
47	48		0.592498
48	49	1.02019	0.307638
49	50	1.02019	0.307638
50	51	1.02019	0.307638
51	52	1.02019	0.307638
52	53	1.02019	0.307638
53	54		0.0188225
54	55	1.7207	0.0853058
55	56		0.592498
56	57	1.02019	0.307638
57	58	1.02019	0.307638
58	59	1.02019	0.307638
59	60	1.02019	0.307638
60	61	1.02019	0.307638
61	62	1.02019	0.307638
62	63		0.0188225
63	64	1.7207	0.0853058
64	65	1.05243	0.292603
65	66		0.0188225
66	67	1.02019	0.307638
67	68	1.02019	0.307638
68	69	1.02019	0.307638
69	70	1.02019	0.307638
70	71	1.02019	0.307638
71	72	1.7207	0.0853058
72	73	1.05243	0.292603
73	74	1.02019	0.307638
74	75	1.02019	0.307638
75	76	1.02019	0.307638
76	77	1.02019	0.307638
77	78	1.7207	0.0853058
78	79		0.0188225
79	80	1.7207	0.0853058
80	81	1.05243	0.292603
81	82		0.0188225
82	83		0.0188225
83	84	1.7207	0.0853058
84	85	1.7207	0.0853058
85	86	1.05243	0.292603
86	87	2.02739	0.042623
87	88	2.55163	0.0107222
88	89		4.87901e-05
89	90	1.7207	0.0853058
90	91	1.40531	0.15993
91	92		4.87901e-05
92	93	1.13092	0.25809
93	94	2.27564	0.0228678
94	95	1.40531	0.15993
95	96	1.71979	0.0854705
96	97	1.40531	0.15993
97	98	1.02019	0.307638
98	99		0.592498
99	100	1.99787	0.0457303
100	101	1.7207	0.0853058
101	102	1.71979	0.0854705
