# Supplementary material for: Prevalence and prediction of Lyme disease in Hainan province
Source: PLoS Negl Trop Dis. 2021 Mar 18;15(3):e0009158. doi: 10.1371/journal.pntd.0009158 (PMC8009380; doi:10.1371/journal.pntd.0009158)
Supplement: S4 Data — (XLS) [file pntd.0009158.s010.xls]

## Sheet: S8
Hot spot analysis of Ixodidae
SOURCE_ID	Join_Count	GiZScore	GiPValue
0	0	-0.299761	0.76436
1	0	-0.336459	0.736525
2	0	-0.363525	0.716213
3	0	-0.389021	0.697261
4	0	-0.401276	0.688217
5	0	-0.401276	0.688217
6	0	0.649685	0.515895
7	0	0.649685	0.515895
8	0	0.649685	0.515895
9	0	0.649685	0.515895
10	0	0.649685	0.515895
11	0	0.649685	0.515895
12	0	0.649685	0.515895
13	0	0.649685	0.515895
14	0	0.649685	0.515895
15	0	-0.401276	0.688217
16	0	-0.401276	0.688217
17	0	-0.401276	0.688217
18	0	-0.401276	0.688217
19	0	-0.401276	0.688217
20	0	-0.401276	0.688217
21	0	-0.401276	0.688217
22	0	-0.401276	0.688217
23	0	-0.401276	0.688217
24	0	-0.401276	0.688217
25	0	-0.401276	0.688217
26	0	-0.389021	0.697261
27	0	-0.363525	0.716213
28	0	-0.336459	0.736525
29	0	-0.299761	0.76436
30	0	-0.336459	0.736525
31	0	-0.376448	0.706584
32	0	-0.407294	0.683792
33	0	-0.436411	0.662538
34	0	-0.453195	0.650408
35	0	-0.453195	0.650408
36	0	0.490962	0.623454
37	0	0.490962	0.623454
38	0	0.490962	0.623454
39	0	0.490962	0.623454
40	5	0.490962	0.623454
41	0	0.868624	0.385053
42	0	0.868624	0.385053
43	0	0.868624	0.385053
44	0	0.490962	0.623454
45	0	-0.453195	0.650408
46	0	-0.453195	0.650408
47	0	-0.453195	0.650408
48	0	-0.453195	0.650408
49	0	-0.453195	0.650408
50	0	-0.453195	0.650408
51	0	-0.453195	0.650408
52	0	-0.453195	0.650408
53	0	-0.453195	0.650408
54	0	-0.453195	0.650408
55	0	-0.453195	0.650408
56	0	-0.436411	0.662538
57	0	-0.407294	0.683792
58	0	-0.376448	0.706584
59	0	-0.336459	0.736525
60	0	-0.363525	0.716213
61	0	-0.407294	0.683792
62	0	-0.442059	0.658447
63	0	-0.474891	0.634864
64	0	-0.490711	0.623631
65	0	-0.490711	0.623631
66	0	0.391286	0.695586
67	0	0.391286	0.695586
68	0	0.391286	0.695586
69	0	1.27328	0.202918
70	0	1.27328	0.202918
71	0	1.27328	0.202918
72	0	0.744085	0.456825
73	0	0.744085	0.456825
74	0	0.744085	0.456825
75	0	-0.137912	0.89031
76	0	-0.490711	0.623631
77	0	-0.490711	0.623631
78	0	-0.490711	0.623631
79	0	-0.490711	0.623631
80	0	-0.490711	0.623631
81	0	-0.490711	0.623631
82	0	-0.490711	0.623631
83	0	-0.490711	0.623631
84	0	-0.490711	0.623631
85	0	-0.490711	0.623631
86	0	-0.474891	0.634864
87	0	-0.442059	0.658447
88	0	-0.407294	0.683792
89	0	-0.363525	0.716213
90	0	-0.389021	0.697261
91	0	-0.436411	0.662538
92	0	-0.474891	0.634864
93	0	-0.511273	0.60916
94	0	-0.526339	0.598653
95	0	-0.526339	0.598653
96	0	-0.526339	0.598653
97	0	0.804632	0.421032
98	0	0.804632	0.421032
99	0	1.13738	0.255381
100	0	1.13738	0.255381
101	0	1.13738	0.255381
102	0	1.13738	0.255381
103	0	1.13738	0.255381
104	0	-0.193596	0.846492
105	0	-0.193596	0.846492
106	0	-0.526339	0.598653
107	0	-0.526339	0.598653
108	0	-0.526339	0.598653
109	0	-0.526339	0.598653
110	0	-0.526339	0.598653
111	0	-0.526339	0.598653
112	0	-0.526339	0.598653
113	0	-0.526339	0.598653
114	0	-0.526339	0.598653
115	0	-0.526339	0.598653
116	0	-0.511273	0.60916
117	0	-0.474891	0.634864
118	0	-0.436411	0.662538
119	0	-0.389021	0.697261
120	0	-0.401276	0.688217
121	0	-0.453195	0.650408
122	0	-0.490711	0.623631
123	0	-0.526339	0.598653
124	0	-0.541129	0.588419
125	0	-0.541129	0.588419
126	0	-0.541129	0.588419
127	0	0.759946	0.447287
128	0	1.08522	0.277826
129	0	1.08522	0.277826
130	0	1.08522	0.277826
131	0	1.08522	0.277826
132	0	1.08522	0.277826
133	0	1.08522	0.277826
134	0	-0.21586	0.829097
135	0	-0.21586	0.829097
136	0	-0.21586	0.829097
137	0	-0.541129	0.588419
138	0	-0.541129	0.588419
139	0	-0.378495	0.705063
140	0	-0.378495	0.705063
141	0	-0.378495	0.705063
142	0	-0.541129	0.588419
143	0	-0.541129	0.588419
144	0	-0.541129	0.588419
145	0	-0.541129	0.588419
146	0	-0.526339	0.598653
147	0	-0.490711	0.623631
148	0	-0.453195	0.650408
149	0	-0.401276	0.688217
150	0	-0.401276	0.688217
151	0	-0.453195	0.650408
152	0	-0.490711	0.623631
153	0	-0.526339	0.598653
154	0	-0.541129	0.588419
155	0	-0.541129	0.588419
156	0	-0.0532258	0.957552
157	0	-0.0532258	0.957552
158	0	0.272043	0.785589
159	0	1.08522	0.277826
160	0	1.08522	0.277826
161	0	1.08522	0.277826
162	2	0.272043	0.785589
163	0	0.272043	0.785589
164	0	0.272043	0.785589
165	0	-0.21586	0.829097
166	0	-0.21586	0.829097
167	0	-0.378495	0.705063
168	0	-0.378495	0.705063
169	0	-0.378495	0.705063
170	0	-0.378495	0.705063
171	0	-0.378495	0.705063
172	0	-0.378495	0.705063
173	0	-0.378495	0.705063
174	0	-0.541129	0.588419
175	0	-0.541129	0.588419
176	0	-0.526339	0.598653
177	0	-0.490711	0.623631
178	0	-0.453195	0.650408
179	0	-0.401276	0.688217
180	0	-0.401276	0.688217
181	0	-0.453195	0.650408
182	0	-0.490711	0.623631
183	0	-0.526339	0.598653
184	0	-0.541129	0.588419
185	0	-0.541129	0.588419
186	0	-0.0532258	0.957552
187	0	-0.0532258	0.957552
188	0	0.272043	0.785589
189	0	0.272043	0.785589
190	3	0.272043	0.785589
191	0	0.272043	0.785589
192	0	0.272043	0.785589
193	0	0.272043	0.785589
194	0	0.272043	0.785589
195	0	-0.21586	0.829097
196	0	-0.21586	0.829097
197	0	-0.378495	0.705063
198	0	-0.378495	0.705063
199	0	-0.378495	0.705063
200	0	-0.378495	0.705063
201	0	-0.378495	0.705063
202	0	-0.378495	0.705063
203	0	-0.378495	0.705063
204	0	-0.541129	0.588419
205	0	-0.541129	0.588419
206	0	-0.526339	0.598653
207	0	-0.490711	0.623631
208	0	-0.453195	0.650408
209	0	-0.401276	0.688217
210	0	-0.401276	0.688217
211	0	-0.453195	0.650408
212	0	-0.490711	0.623631
213	0	-0.526339	0.598653
214	0	-0.541129	0.588419
215	0	-0.541129	0.588419
216	0	-0.0532258	0.957552
217	0	-0.0532258	0.957552
218	0	-0.0532258	0.957552
219	0	0.272043	0.785589
220	0	0.272043	0.785589
221	0	3.52473	0.000423911
222	0	3.52473	0.000423911
223	0	3.52473	0.000423911
224	0	0.272043	0.785589
225	0	-0.21586	0.829097
226	0	-0.378495	0.705063
227	0	-0.378495	0.705063
228	0	-0.378495	0.705063
229	0	-0.378495	0.705063
230	0	-0.378495	0.705063
231	0	-0.378495	0.705063
232	0	-0.378495	0.705063
233	0	-0.378495	0.705063
234	0	-0.378495	0.705063
235	0	-0.541129	0.588419
236	0	-0.526339	0.598653
237	0	-0.490711	0.623631
238	0	-0.453195	0.650408
239	0	-0.401276	0.688217
240	0	-0.401276	0.688217
241	0	-0.453195	0.650408
242	0	-0.490711	0.623631
243	0	-0.526339	0.598653
244	0	-0.541129	0.588419
245	0	-0.541129	0.588419
246	0	-0.541129	0.588419
247	0	-0.0532258	0.957552
248	0	-0.0532258	0.957552
249	0	3.52473	0.000423911
250	0	3.52473	0.000423911
251	0	3.52473	0.000423911
252	0	3.52473	0.000423911
253	0	3.52473	0.000423911
254	0	3.03683	0.00239081
255	0	3.03683	0.00239081
256	0	-0.378495	0.705063
257	0	-0.378495	0.705063
258	0	-0.378495	0.705063
259	0	-0.378495	0.705063
260	1	-0.378495	0.705063
261	0	-0.378495	0.705063
262	0	-0.378495	0.705063
263	0	-0.378495	0.705063
264	0	-0.378495	0.705063
265	0	-0.541129	0.588419
266	0	-0.526339	0.598653
267	0	-0.490711	0.623631
268	0	-0.453195	0.650408
269	0	-0.401276	0.688217
270	0	-0.401276	0.688217
271	0	-0.453195	0.650408
272	0	-0.490711	0.623631
273	0	-0.526339	0.598653
274	0	-0.541129	0.588419
275	0	-0.541129	0.588419
276	0	-0.541129	0.588419
277	0	-0.0532258	0.957552
278	0	-0.0532258	0.957552
279	0	3.19946	0.00137684
280	0	3.19946	0.00137684
281	0	3.52473	0.000423911
282	0	3.52473	0.000423911
283	0	3.52473	0.000423911
284	0	2.71156	0.00669675
285	0	2.71156	0.00669675
286	0	-0.378495	0.705063
287	0	-0.378495	0.705063
288	0	-0.378495	0.705063
289	0	-0.378495	0.705063
290	0	-0.378495	0.705063
291	0	-0.378495	0.705063
292	0	-0.378495	0.705063
293	0	-0.378495	0.705063
294	0	-0.378495	0.705063
295	0	-0.541129	0.588419
296	0	-0.526339	0.598653
297	0	-0.490711	0.623631
298	0	-0.453195	0.650408
299	0	-0.401276	0.688217
300	0	-0.401276	0.688217
301	0	-0.453195	0.650408
302	0	-0.490711	0.623631
303	0	-0.526339	0.598653
304	0	-0.541129	0.588419
305	0	-0.541129	0.588419
306	0	-0.541129	0.588419
307	0	-0.541129	0.588419
308	0	2.71156	0.00669675
309	0	3.19946	0.00137684
310	0	3.19946	0.00137684
311	0	3.19946	0.00137684
312	0	2.71156	0.00669675
313	0	2.71156	0.00669675
314	0	2.71156	0.00669675
315	0	2.71156	0.00669675
316	0	2.71156	0.00669675
317	0	-0.378495	0.705063
318	0	-0.378495	0.705063
319	0	-0.378495	0.705063
320	0	-0.378495	0.705063
321	0	-0.378495	0.705063
322	0	-0.378495	0.705063
323	0	-0.378495	0.705063
324	0	-0.541129	0.588419
325	0	-0.541129	0.588419
326	0	-0.526339	0.598653
327	0	-0.490711	0.623631
328	0	-0.453195	0.650408
329	0	-0.401276	0.688217
330	0	-0.401276	0.688217
331	0	-0.453195	0.650408
332	0	-0.490711	0.623631
333	0	-0.526339	0.598653
334	0	-0.541129	0.588419
335	0	-0.541129	0.588419
336	0	-0.541129	0.588419
337	0	-0.541129	0.588419
338	0	2.71156	0.00669675
339	0	3.03683	0.00239081
340	0	3.03683	0.00239081
341	0	3.03683	0.00239081
342	20	2.71156	0.00669675
343	0	2.71156	0.00669675
344	0	2.71156	0.00669675
345	0	2.71156	0.00669675
346	0	2.71156	0.00669675
347	0	-0.378495	0.705063
348	0	-0.378495	0.705063
349	0	-0.378495	0.705063
350	0	-0.378495	0.705063
351	0	-0.378495	0.705063
352	0	-0.378495	0.705063
353	0	-0.378495	0.705063
354	0	-0.541129	0.588419
355	0	-0.541129	0.588419
356	0	-0.526339	0.598653
357	0	-0.490711	0.623631
358	0	-0.453195	0.650408
359	0	-0.401276	0.688217
360	0	-0.401276	0.688217
361	0	-0.453195	0.650408
362	0	-0.490711	0.623631
363	0	-0.526339	0.598653
364	0	-0.541129	0.588419
365	0	-0.541129	0.588419
366	0	-0.541129	0.588419
367	0	-0.21586	0.829097
368	0	3.03683	0.00239081
369	0	3.03683	0.00239081
370	0	3.03683	0.00239081
371	0	3.03683	0.00239081
372	0	3.03683	0.00239081
373	0	3.03683	0.00239081
374	0	2.71156	0.00669675
375	0	2.71156	0.00669675
376	0	2.71156	0.00669675
377	0	-0.541129	0.588419
378	0	-0.541129	0.588419
379	0	-0.378495	0.705063
380	0	-0.378495	0.705063
381	0	-0.378495	0.705063
382	0	-0.541129	0.588419
383	0	-0.541129	0.588419
384	0	-0.541129	0.588419
385	0	-0.541129	0.588419
386	0	-0.526339	0.598653
387	0	-0.490711	0.623631
388	0	-0.453195	0.650408
389	0	-0.401276	0.688217
390	0	-0.401276	0.688217
391	0	-0.453195	0.650408
392	0	-0.490711	0.623631
393	0	-0.526339	0.598653
394	0	-0.541129	0.588419
395	0	-0.541129	0.588419
396	0	-0.541129	0.588419
397	0	-0.21586	0.829097
398	0	-0.21586	0.829097
399	0	3.03683	0.00239081
400	0	3.03683	0.00239081
401	0	3.03683	0.00239081
402	0	3.03683	0.00239081
403	0	3.03683	0.00239081
404	0	2.71156	0.00669675
405	0	2.71156	0.00669675
406	0	-0.541129	0.588419
407	0	-0.541129	0.588419
408	0	-0.541129	0.588419
409	0	-0.541129	0.588419
410	0	-0.541129	0.588419
411	0	-0.541129	0.588419
412	0	-0.541129	0.588419
413	0	-0.541129	0.588419
414	0	-0.541129	0.588419
415	0	-0.541129	0.588419
416	0	-0.526339	0.598653
417	0	-0.490711	0.623631
418	0	-0.453195	0.650408
419	0	-0.401276	0.688217
420	0	-0.401276	0.688217
421	0	-0.453195	0.650408
422	0	-0.490711	0.623631
423	0	-0.526339	0.598653
424	0	-0.541129	0.588419
425	0	-0.541129	0.588419
426	0	-0.21586	0.829097
427	0	-0.21586	0.829097
428	0	-0.21586	0.829097
429	0	3.03683	0.00239081
430	0	3.03683	0.00239081
431	0	3.03683	0.00239081
432	0	3.03683	0.00239081
433	0	3.03683	0.00239081
434	0	3.03683	0.00239081
435	0	2.71156	0.00669675
436	0	-0.541129	0.588419
437	0	-0.541129	0.588419
438	0	-0.541129	0.588419
439	0	-0.541129	0.588419
440	0	-0.541129	0.588419
441	0	-0.541129	0.588419
442	0	-0.541129	0.588419
443	0	-0.541129	0.588419
444	0	-0.541129	0.588419
445	0	-0.541129	0.588419
446	0	-0.526339	0.598653
447	0	-0.490711	0.623631
448	0	-0.453195	0.650408
449	0	-0.401276	0.688217
450	0	-0.401276	0.688217
451	0	-0.453195	0.650408
452	0	-0.490711	0.623631
453	0	-0.526339	0.598653
454	0	-0.541129	0.588419
455	0	-0.541129	0.588419
456	0	-0.21586	0.829097
457	0	-0.21586	0.829097
458	0	-0.21586	0.829097
459	0	-0.21586	0.829097
460	2	-0.21586	0.829097
461	0	3.03683	0.00239081
462	0	3.03683	0.00239081
463	0	3.03683	0.00239081
464	0	-0.21586	0.829097
465	0	-0.541129	0.588419
466	0	-0.541129	0.588419
467	0	-0.541129	0.588419
468	0	-0.541129	0.588419
469	0	-0.541129	0.588419
470	0	-0.541129	0.588419
471	0	-0.541129	0.588419
472	0	-0.541129	0.588419
473	0	-0.541129	0.588419
474	0	-0.541129	0.588419
475	0	-0.541129	0.588419
476	0	-0.526339	0.598653
477	0	-0.490711	0.623631
478	0	-0.453195	0.650408
479	0	-0.401276	0.688217
480	0	-0.401276	0.688217
481	0	-0.453195	0.650408
482	0	-0.490711	0.623631
483	0	-0.526339	0.598653
484	0	-0.541129	0.588419
485	0	-0.541129	0.588419
486	0	-0.21586	0.829097
487	0	-0.21586	0.829097
488	0	-0.21586	0.829097
489	0	-0.21586	0.829097
490	0	-0.21586	0.829097
491	0	-0.21586	0.829097
492	0	-0.21586	0.829097
493	0	-0.21586	0.829097
494	0	-0.21586	0.829097
495	0	-0.541129	0.588419
496	0	-0.541129	0.588419
497	0	-0.541129	0.588419
498	0	-0.0532258	0.957552
499	0	-0.0532258	0.957552
500	0	-0.0532258	0.957552
501	0	-0.541129	0.588419
502	0	-0.541129	0.588419
503	0	-0.541129	0.588419
504	0	-0.541129	0.588419
505	0	-0.541129	0.588419
506	0	-0.526339	0.598653
507	0	-0.490711	0.623631
508	0	-0.453195	0.650408
509	0	-0.401276	0.688217
510	0	-0.401276	0.688217
511	0	-0.453195	0.650408
512	0	-0.490711	0.623631
513	0	-0.526339	0.598653
514	0	-0.541129	0.588419
515	0	-0.541129	0.588419
516	0	-0.541129	0.588419
517	0	-0.21586	0.829097
518	0	-0.21586	0.829097
519	0	-0.21586	0.829097
520	0	-0.21586	0.829097
521	0	-0.21586	0.829097
522	0	-0.21586	0.829097
523	0	-0.21586	0.829097
524	0	-0.541129	0.588419
525	0	-0.541129	0.588419
526	0	-0.0532258	0.957552
527	0	-0.0532258	0.957552
528	0	-0.0532258	0.957552
529	0	-0.0532258	0.957552
530	0	-0.0532258	0.957552
531	0	-0.0532258	0.957552
532	0	-0.0532258	0.957552
533	0	-0.541129	0.588419
534	0	-0.541129	0.588419
535	0	-0.541129	0.588419
536	0	-0.526339	0.598653
537	0	-0.490711	0.623631
538	0	-0.453195	0.650408
539	0	-0.401276	0.688217
540	0	-0.389021	0.697261
541	0	-0.436411	0.662538
542	0	-0.474891	0.634864
543	0	-0.511273	0.60916
544	0	-0.526339	0.598653
545	0	-0.526339	0.598653
546	0	-0.526339	0.598653
547	0	-0.193596	0.846492
548	0	-0.193596	0.846492
549	0	-0.193596	0.846492
550	0	-0.193596	0.846492
551	0	-0.193596	0.846492
552	0	-0.193596	0.846492
553	0	-0.193596	0.846492
554	0	-0.526339	0.598653
555	0	-0.526339	0.598653
556	0	-0.0272244	0.978281
557	0	-0.0272244	0.978281
558	0	-0.0272244	0.978281
559	0	-0.0272244	0.978281
560	0	-0.0272244	0.978281
561	0	-0.0272244	0.978281
562	0	-0.0272244	0.978281
563	0	-0.526339	0.598653
564	0	-0.526339	0.598653
565	0	-0.526339	0.598653
566	0	-0.511273	0.60916
567	0	-0.474891	0.634864
568	0	-0.436411	0.662538
569	0	-0.389021	0.697261
570	0	-0.363525	0.716213
571	0	-0.407294	0.683792
572	0	-0.442059	0.658447
573	0	-0.474891	0.634864
574	0	-0.490711	0.623631
575	0	-0.490711	0.623631
576	0	-0.490711	0.623631
577	0	-0.490711	0.623631
578	0	-0.490711	0.623631
579	0	-0.137912	0.89031
580	0	-0.137912	0.89031
581	0	-0.137912	0.89031
582	0	-0.490711	0.623631
583	0	-0.490711	0.623631
584	0	-0.490711	0.623631
585	0	0.0384871	0.969299
586	0	0.0384871	0.969299
587	0	0.0384871	0.969299
588	0	0.0384871	0.969299
589	0	0.0384871	0.969299
590	0	0.0384871	0.969299
591	0	0.0384871	0.969299
592	0	0.0384871	0.969299
593	0	0.0384871	0.969299
594	0	-0.490711	0.623631
595	0	-0.490711	0.623631
596	0	-0.474891	0.634864
597	0	-0.442059	0.658447
598	0	-0.407294	0.683792
599	0	-0.363525	0.716213
600	0	-0.336459	0.736525
601	0	-0.376448	0.706584
602	0	-0.407294	0.683792
603	0	-0.436411	0.662538
604	0	-0.453195	0.650408
605	0	-0.453195	0.650408
606	0	-0.453195	0.650408
607	0	-0.453195	0.650408
608	0	-0.453195	0.650408
609	0	-0.453195	0.650408
610	0	-0.453195	0.650408
611	0	-0.453195	0.650408
612	0	-0.453195	0.650408
613	0	-0.453195	0.650408
614	0	-0.453195	0.650408
615	0	0.113299	0.909794
616	0	0.113299	0.909794
617	0	0.113299	0.909794
618	0	0.113299	0.909794
619	3	0.113299	0.909794
620	0	0.113299	0.909794
621	0	0.113299	0.909794
622	0	0.113299	0.909794
623	0	0.113299	0.909794
624	0	-0.453195	0.650408
625	0	-0.453195	0.650408
626	0	-0.436411	0.662538
627	0	-0.407294	0.683792
628	0	-0.376448	0.706584
629	0	-0.336459	0.736525
630	0	-0.299761	0.76436
631	0	-0.336459	0.736525
632	0	-0.363525	0.716213
633	0	-0.389021	0.697261
634	0	-0.401276	0.688217
635	0	-0.401276	0.688217
636	0	-0.401276	0.688217
637	0	-0.401276	0.688217
638	0	-0.401276	0.688217
639	0	-0.401276	0.688217
640	0	-0.401276	0.688217
641	0	-0.401276	0.688217
642	0	-0.401276	0.688217
643	0	-0.401276	0.688217
644	0	-0.401276	0.688217
645	0	0.229301	0.818635
646	0	0.229301	0.818635
647	0	0.229301	0.818635
648	0	0.229301	0.818635
649	0	0.229301	0.818635
650	0	0.229301	0.818635
651	0	0.229301	0.818635
652	0	0.229301	0.818635
653	0	0.229301	0.818635
654	0	-0.401276	0.688217
655	0	-0.401276	0.688217
656	0	-0.389021	0.697261
657	0	-0.363525	0.716213
658	0	-0.336459	0.736525
659	0	-0.299761	0.76436
